# Supplementary material for: Ovarian carcinoma patient derived xenografts reproduce their tumor of origin and preserve an oligoclonal structure
Source: Oncotarget. 2015 Jul 31;6(29):28327–40. doi: 10.18632/oncotarget.5069 (PMC4695063; doi:10.18632/oncotarget.5069)
Supplement: Supplementary file 2 [file oncotarget-06-28327-s002.xlsx]

## Sheet: Sup Tab1
patient No	PDX ID	sample type	Sample Location	Date of Graft	NAC at the time of graft	Histological Type	Grade	FIGO stage	Nodal involvt	BRCA status	Patient age	TakeP1	TakeP3	Surgery performed	PCI at PDS	RD after PDS or IDS	RFS censored	RFS	OVS censored	OVS	Follow up duration	Ca125 au diagnostic
1	o3312	P	ND	2008-10-13	no	serous	3	IIIC	N+	Wild type	56.5096	yes	yes	DS	2	0	1	472	1	903	1117	453
2	o2055	P	ND	2008-06-23	no	serous	3	IIIC	N+	ND	59.4356	yes	yes	DS	20	< 5mm	1	163	1	922	922
3	o2878	P		2008-09-09	no	serous	2	IIIC	N+	ND	64.0493	yes	yes	DS	20	1-2cm	1	413	0		1674	1064
3	o0005S	R	diaphragme	2009-01-05	yes	serous	2	IIIC	N+	ND	64.3726	yes	yes	DS	20	1-2cm	1	413	0		1556	1064
3	o0005D	R	suprarenal	2009-01-05	yes	serous	2	IIIC	N+	ND	64.3726	yes	yes	DS	20	1-2cm	1	413	0		1556	1064
4	o2146	P	ND	2008-06-30	no	serous	1	IC	N-	ND	50.1973	yes	yes	DS	1	0	1	1340	0		1222
5	o2116	P	ND	2008-06-26	no	serous	1	IIIC	N+	ND	38.874	yes	No	DS	10	0	1	858	0		2062
6	o2004	P	ND	2008-06-18	no	serous	2	IIIC	N+	ND	69.8959	yes	yes	DS	10	< 5mm	1	729	0		2113
7	o2781	P	ND	2008-09-01	no	mucinous		IIIC	N+	ND	78.7836	yes	yes	DS	20	<1cm	1	122	1	194	194
8	o2815	P	ND	2008-09-03	no	carcinosarcoma	3	IIIC		ND	76.9726	yes	yes	EXPLO	20	>2cm	1	179	1	211	211
9	o3096	P	ND	2008-09-25	no	serous	3	IIIC		ND	85.3123	yes	yes	EXPLO	25	>2cm	1	362	1	1193	1193	1697
10	o3158	P	ND	2008-10-01	no	mucinousborderline		IA	N-	ND	62.337	yes	No	DS	1	0	0		0		1790	51
11	o0047	P	ND	2008-11-03	no	serous	3	IV	N+	BRCA1+	50.3068	yes	yes	EXPLO	25	>2cm	0		0		1098	3580
12	o1741	P	ND	2009-05-25	no	serous	2	IIIC	N+	ND	70.5233	yes	yes	DS	15	1-2cm	1	301	1	381	381	88
13	o2875	P	ND	2009-10-09	no	serous	2	IIIC	N+	ND	63.326	No	No	DS	18	0	1	369	1	964	964	120
14	o3006	P	ND	2009-09-21	yes	serous	3	IIIC		ND	73.6384	yes	yes	EXPLO	NA	>2cm	1	127	1	498	498
15	o1217	P	ND	2009-04-08	yes	carcinosarcoma	2	IIIC		ND	81.4301	yes	yes	DS	21	1-2cm	1	48	1	127	127	1055
16	o1000	P	ND	2009-03-23	no	carcinosarcoma	3	IIIC	N-	ND	64.2685	yes	yes	DS	20	0	1	112	1	396	396	800
17	o1004	P	ND	2009-03-23	no	serous	3	IIIC	N+	Wild type	50.7014	yes	yes	DS	8	0	0		0		1815	6000
18	o1106	P	ND	2009-03-31	no	serous	2	IIIC	N+	ND	72.3452	yes	yes	EXPLO	25	>2cm	1	395	0		1801	477
19	o5920	P	ND	2009-06-30	no	serous+endometrioid		IV		ND	64.5342	yes	yes	DS	12	< 5mm	1	461	1	736	736	43
20	o9285	P	ND	2009-10-20	yes	serous	3	IIIC	N+	ND	46.6192	yes	yes	DS	20	>2cm	1	497	1	1418	1418	410
21	o3606	P	ND	2009-11-09	no	serous	1	IIIC	N-	ND	63.7836	yes	No	DS	15	< 5mm	1	143	0		1604	1446
22	o9577	P	ND	2009-11-12	no	serous		IIIC	N+	ND	63.2877	No	No	DS	18	1-2cm	0	0	0		1636	759
23	o1912	P	ND	2010-06-08	yes	clear-cell+serous	2	IIIC	N+	Wild type	40.5753	yes	yes	DS	18	<5mm	0		0		1444	415
24	o0822	P	ND	2010-03-11	no	serous	3	IIIC	N+	Being investigated	64.0466	yes	yes	DS	20		0		0		1363	1700
25	o2428	P	ND	2010-03-29	no	serous	1	IIIC	N+	ND	28.1616	No	No	DS	20		1	459	1	1473	1473	106
26	o1458	P	ND	2010-05-03	no	serous	3	IIIC	N-	ND	52.8932	yes	yes	DS	10		1	198	1	1246	1246	154
27	o2522	P	ND	2010-04-13	no	serous	3	IIIC	N-	Wild type	68.1616	yes	No	DS	15		1	447	0		1390	235
28	o1333	P	ND	2012-02-27	no	serous	3	IIIC	N+	ND	75.8822	yes	yes	EXPLO	20	0	1	574	1	660	660	1449
29	o3053	P	ND	2012-05-15	yes	serous	3	IIIC	N+	ND	60.6521	yes	yes	EXPLO	31	>2cm	1	290	1	596	596
30	o3210	P	ND	2012-05-10	no	serous	2	IIB	N-	ND	62.1096	No	No	DS	3	0	0		0		699	954
31	o3506	P	ovarian	2012-05-22	no	serous	3	IIIC	N-	BRCA1+	61.5945	No	No	DS	18	0	0		0		668	880
31	o3506epi	M	epiploon	2012-05-23	no	serous	3	IIIC	N-	BRCA1+	61.5945	No	No	DS	18	0	0		0		668	880
32	o4031	P	epiploon	2012-06-04	no	serous	3	IV	N+	ND	68.3151	yes	No	EXPLO	25	>2cm	1	301	0		722	17
33	o4096dro	P	ovarian	2012-06-05	no	serous	3	IIIC	N+	Being investigated	64.1534	yes	yes	DS	16	0	1	483	0		722	70
33	o4096dia	M	diaphragm	2012-06-05	no	serous	3	IIIC	N+	Being investigated	64.1534	yes	yes	DS	16	0	1	483	0		722	70
33	o4096gau	M	epiploon	2012-06-05	no	serous	3	IIIC	N+	Being investigated	64.1534	yes	yes	DS	16	0	1	483	0		722	70
33	o4096sig	M	sigmoide	2012-06-05	no	serous	3	IIIC	N+	Being investigated	64.1534	No	No	DS	16	0	1	483	0		722	70
34	o4424	P	ND	2012-07-04	no	serous	3	IIC	N-	ND	66.6301	No	No	DS	9	0	0		0		693	524
35	o4571epi	M	epiploon	2012-07-02	no	serous	3	IIIC	N+	Being investigated	60.6767	yes	yes	DS	15	0	0		0		695	365
35	o4571	P	ovarian	2012-07-02	no	serous	3	IIIC	N+	Being investigated	60.6767	No	No	DS	15	0	0		0		695	365
36	o4712	P	ovarian	2012-07-13	yes	serous	3	IIIC	N+	ND	65.0658	No	No	DS	25	0	1	473	0		688	3900
36	o4712epi	M	epiploon	2012-07-13	yes	serous	3	IIIC	N+	ND	65.0658	yes	No	DS	25	0	1	473	0		688	3900
37	o2787	P	ND	2012-07-18	no	clear-cell		IC	N-	ND	48.3863	yes	yes	DS	9	0	0		0		563	137
38	o2827	P	ovarian	2012-07-20	no	serous	1	IA	N-	ND	85.4137	No	No	DS	6	0	0		0		681	352
39	o6486	P	ND	2012-09-20	no	serous	3	IIIC	N+	ND	61.9205	No	No	DS	15	0	0		0		619	900
40	o6759	P	ovarian	2012-09-24	no	serous	3	IIIC	N+	ND	57.737	yes	yes	DS	20	0	1	433	0		617	NA
40	o6759epi	M	epiplon	2012-09-24	no	serous	3	IIIC	N+	ND	57.737	yes	No	DS	20	0	1	433	0		617	NA
41	o7876	P	ND	2012-11-12	no	serous	3	IIIC	N-	ND	55.6082	yes	yes	DS	17	0	0		0		566	4900
42	o8133	P	ND	2012-11-26	no	serous	3	IIIC	N+	ND	60.3288	yes	yes	DS	20	no	1	370	0		407	2000
43	o8146	P	ovarian	2012-11-20	no	serous	3	IIIC	N+	ND	61.2027	yes	yes	DS	22	>2cm	0		0		488	7000
43	o8146cou	M	coupole	2012-11-20	no	serous	3	IIIC	N+	ND	61.2027	yes	yes	DS	22	>2cm	0		0		488	7000
43	o8146per	M	peritoneum pelvis	2012-11-20	no	serous	3	IIIC	N+	ND	61.2027	yes	yes	DS	22	>2cm	0		0		488	7000
43	o1087	R	ND	2013-03-13	yes	serous	3	IIIC	N+	ND	61.5123	No	No	DS	22	>2cm	0		0		375	7000
44	o4478	P	ND	2012-12-05	no	serous	3	IIIC	N+	Being investigated	60.1041	No	No	EXPLO	25	no	0		0		496	1123
44	o0848	R	ND	2013-02-25	yes	serous	3	IIIC	N+	Being investigated	60.3288	No	No	EXPLO	25	no	0		0		414	1123
45	o2523	P	ovarian	2012-04-06	no	serous	3	IIIC		Being investigated	56.1918	No	No	DS	15	0	0		0		725	483
45	o2523gan	M	carcinosis	2012-04-07	no	serous	3	IIIC		Being investigated	56.1918	No	No	DS	15	0	0		0		725	483
45	o2523A	M	Ascite	2012-04-08	no	serous	3	IIIC		Being investigated	56.1918	No	No	DS	15	0	0		0		725	483
46	o0141	P	ND	2013-01-04	no	clear-cell		IIIC	N+	ND	67.4986	yes	UA	DS	21	0	1	270	0		516	180
47	o2528	P	ovarian	2013-06-24	yes	carcinosarcoma	3	IIIC		ND	61.2	No	No	DS	6	0	0		0		342	NA
48	o3546	P	ovarian	2013-09-17	no	serous	3	IIIC	N-	ND	66.0247	UA	UA	DS	9	0	0		0		170	NA
48	o3546epi	M	epiploon	2013-09-17	no	serous	3	IIIC	N-	ND	66.0247	UA	UA	DS	9	0	0		0		170	NA
49	o3791	P	ovarian	2013-10-03	no	serous	3	IIIC	N+	Being investigated	62.1753	yes	UA	DS	12	0	0		0		195	244
49	o3791epi	M	epiploon	2013-10-03	no	serous	3	IIIC	N+	Being investigated	62.1753	UA	UA	DS	12	0	0		0		195	244
50	o4677	P	ND	2013-12-05	no	serous	3	IIIC	N+	ND	57.7507	UA	UA	EXPLO	30	<5mm	0		0		179	5000
51	o4471	P	ND	2013-11-21	no	serous	3	IIIC	N+	Being investigated	64.4685	UA	UA	EXPLO	25	0	0		0		193	965
51	o1128	R	ND	2014-03-17	yes	serous	3	IIIC	N+	Being investigated	64.7863	UA	UA	EXPLO	25	0	0		0		77	965
52	o3455cou	P	coupole droite	2013-09-10	no	serous	3	IIIC	N+	Being investigated	67.9397	UA	UA	DS	17	0	0		0		265	1100
52	o3455epi	M	epiploon	2013-09-10	no	serous	3	IIIC	N+	Being investigated	67.9397	UA	UA	DS	17	0	0		0		265	1100
52	o3455	M	ovarian	2013-09-10	no	serous	3	IIIC	N+	Being investigated	67.9397	yes	UA	DS	17	0	0		0		265	1100
53	o1294	P	ND	2013-03-27	no	serous	3	IIIC	N+	Being investigated	62.2712	UA	UA	EXPLO	25	0	0		0		431	7281
53	o1715pel	R	ND	2013-07-08	yes	serous	3	IIIC	N+	Being investigated	62.5534	UA	UA	EXPLO	25	0	0		0		328	7281
53	o1715epi	R	ND	2013-07-08	yes	serous	3	IIIC	N+	Being investigated	62.5534	UA	UA	EXPLO	25	0	0		0		328	7281
54	o0336pel	P	ND	2014-01-23	no	serous	3	IIIC	N-	ND	72.4274	yes	UA	DS	19	0	0		0		130	143
55	o0791	P	ND	2014-02-20	no	serous	3	IV	N+	ND	58.2658	yes	UA	EXPLO	30	>2cm	0		0		109	4000
Supplementary Table 1: full description of the collection of EOC samples grafted onto nude mice. Abbreviation used; column C sample type: P = primary, M = Multiple sites, R = Recurrence; column D sample location: ND not determined; Column F NAC neoadjuvant chemotherapy; column J nodal involvement: N-/N+ absence/presence of metastatic nodes; Column K BRCA status: ND = not done; columns M and N Tak…
